# Supplementary material for: Biomarkers of Inflammation and Radiographic Progression in Axial Spondyloarthritis: A Clinical Evaluation of Leptin, Adiponectin, TNF-α, and IL-17A
Source: J Clin Med. 2025 Aug 7;14(15):5605. doi: 10.3390/jcm14155605 (PMC12347626; doi:10.3390/jcm14155605)
Supplement: Supplementary file 1 [file jcm-14-05605-s001.zip]

Archive with 1 entries (1 files):
- jcm-3697625-supplementary.pdf
